# Supplementary material for: Impact of diet on inflammatory bowel disease risk: systematic review, meta-analyses and implications for prevention
Source: eClinicalMedicine. 2025 Jul 14;86:103353. doi: 10.1016/j.eclinm.2025.103353 (PMC12281061; doi:10.1016/j.eclinm.2025.103353)
Supplement: STROBE statement [file mmc2.xlsx]

## Sheet: STROBE
Supplementary Table . STROBE Statement—Checklist of items that should be included in reports of cohort studies
	Title and abstract		Background/rationale	Objectives	Study design	Setting	Participants		Variables	Data sources/ measurement	Bias	Study size	Quantitative variables	Statistical methods					Participants			Descriptive data			Outcome data	Main results			Other analyses	Key results	Limitations	Interpretation	Generalisability	Funding
References	(a) Indicate the study design	(b) Informative and balanced abstract	Explain scientific background and rationale	State specific objectives and hypotheses	Present key elements of study designs	Describe setting, locations, dates, periods of recruitment, exposure, follow-up, data collection	(a) Eligibility criteria, sources and methods of selection of participants. Describe methods of follow-up	(b) For matched studies, give matching criteria and number of exposed and unexposed	Clearly define all outcomes, exposures, predictors, potential confounders, and effect modifiers	For each variable of interest, give sources of data and details of methods of assessment (measurement).	Describe efforts to address potential bias	Explain how the study size was arrived at	Explain how quantitative variables were handled in the analyses.	(a) Describe all statistical methods, including those used to control for confounding	(b) Describe any methods used to examine subgroups and interactions	(c) Explain how missing data were addressed	(d) If applicable, explain how loss to follow-up was addressed	(e) Describe any sensitivity analyses	(a) Report numbers of individuals at each stage of study—potentially eligible, examined for eligibility, confirmed eligible, included in the study, completing follow-up, and analysed	(b) Give reasons for Non-participation at each stage	(c) Consider use of a flow diagram	(a) Give characteristics of study participants (eg demographic, clinical, social) and information on exposures and potential confounders	(b) Indicate number of participants with missing data for each variable of interest	(c) Summarise follow-up time (eg, average and total amount)	Report numbers of outcome events or summary measures over time	(a) Give unadjusted estimates and, if applicable, confounder-adjusted estimates and their precision (eg, 95% confidence interval). Make clear which confounders were adjusted for and why they were included	(b) Report category boundaries when continuous variables were categorized	(c) If relevant, consider translating estimates of relative risk into absolute risk for a meaningful time period	Report other analyses done—eg analyses of subgroups and interactions, and sensitivity analyses	Summarise key results with reference to study objectives	Discuss limitations of the study, taking into account sources of potential bias or imprecision. Discuss both direction and magnitude of any potential bias	Give a cautious overall interpretation of results considering objectives, limitations, multiplicity of analyses, results from similar studies, and other relevant evidence	Discuss the generalisability (external validity) of the study results	Give the source of funding
Agrawal, 202481	Y	Y	Y	Y	Y	Y	Y	NA	Y	Y	Y	Y	Y	Y	Y	Y	NA	Y	Y	Y	Y	Y	Y	Y	Y	Y	Y	Y	Y	Y	Y	Y	Y	Y
Ananthakrishnan, 201335	Y	Y	Y	Y	Y	Y	Y	NA	Y	Y	Y	N	Y	Y	Y	Y	NA	Y	N	N	N	Y	Y	Y	Y	Y	Y	N	Y	Y	Y	Y	Y	Y
Ananthakrishnan, 201544	Y	Y	Y	Y	Y	Y	Y	NA	Y	Y	Y	N	Y	Y	Y	Y	NA	Y	Y	Y	Y	Y	N	Y	Y	Y	Y	Y	Y	Y	Y	Y	Y	Y
Ananthakrishnan, 201251	Y	Y	Y	Y	Y	Y	Y	NA	Y	Y	Y	N	Y	Y	Y	N	NA	Y	Y	Y	Y	Y	N	Y	Y	Y	Y	N	Y	Y	Y	Y	Y	Y
Ananthakrishnan, 201441	Y	Y	Y	Y	Y	Y	Y	NA	Y	Y	Y	N	Y	Y	Y	Y	NA	Y	Y	Y	Y	Y	Y	Y	Y	Y	Y	N	Y	Y	Y	Y	Y	Y
Andersen, 201836	Y	Y	Y	Y	Y	Y	Y	Y	Y	Y	Y	N	Y	Y	N	N	NA	N	N	N	N	Y	Y	Y	Y	Y	Y	N	N	Y	Y	Y	Y	Y
Anneberg, 2025 (abstarct)84	Y	Y	Y	Y	Y	Y	Y	NA	NA	NA	NA	NA	NA	NA	NA	NA	NA	NA	NA	NA	NA	NA	NA	NA	Y	NA	NA	NA	NA	NA	NA	NA	NA	NA
Bergmann, 201754	Y	Y	Y	Y	Y	Y	Y	Y	Y	Y	Y	N	Y	Y	Y	Y	NA	Y	Y	Y	N	Y	N	Y	Y	Y	Y	N	Y	Y	Y	Y	N	Y
Casey, 202255	Y	Y	Y	Y	Y	Y	Y	Y	Y	Y	Y	Y	N	Y	Y	Y	NA	Y	Y	Y	N	Y	Y	Y	Y	Y	Y	N	Y	Y	Y	Y	Y	Y
Chan, 2014 (IBD)32	Y	Y	Y	Y	Y	Y	Y	Y	Y	Y	Y	N	N	N	Y	N	NA	Y	N	N	N	Y	N	Y	Y	Y	Y	N	Y	Y	Y	Y	Y	Y
Chan, 2014 (APT)40	Y	Y	Y	Y	Y	Y	Y	Y	Y	Y	Y	N	Y	Y	Y	N	NA	Y	N	N	N	Y	N	Y	Y	Y	Y	N	Y	Y	Y	Y	Y	Y
Chen, 202374	Y	Y	Y	Y	Y	Y	Y	NA	Y	Y	Y	Y	Y	Y	Y	Y	NA	Y	Y	Y	Y	Y	Y	Y	Y	Y	Y	N	Y	Y	Y	Y	Y	Y
Chen, 2025 (Lancet Reg Heal - Eur)73	Y	Y	Y	Y	Y	Y	Y	NA	Y	Y	Y	N	Y	Y	Y	Y	NA	Y	Y	Y	Y	Y	N	Y	Y	Y	Y	N	Y	Y	Y	Y	Y	Y
Chen, 2025 (CGH)48	Y	Y	Y	Y	Y	Y	Y	NA	Y	Y	Y	N	Y	Y	Y	Y	NA	Y	Y	Y	Y	Y	N	Y	Y	Y	Y	N	Y	Y	Y	Y	Y	Y
Daher, 2025 (abstract)72	Y	Y	Y	Y	Y	Y	Y	NA	NA	Y	NA	NA	NA	NA	NA	NA	NA	NA	NA	NA	NA	Y	NA	Y	Y	Y	NA	NA	NA	NA	NA	NA	NA	NA
De Freitas, 2025 (abstract)85	Y	Y	Y	Y	Y	Y	Y	NA	NA	NA	NA	NA	NA	NA	NA	NA	NA	NA	NA	NA	NA	NA	NA	NA	Y	NA	NA	NA	NA	NA	NA	NA	NA	NA
De Silva, 201439	Y	Y	Y	Y	Y	Y	Y	Y	Y	Y	Y	N	Y	Y	Y	N	NA	Y	N	N	N	Y	N	N	Y	Y	Y	N	Y	Y	N	N	N	Y
Deng, 202330	Y	Y	Y	Y	Y	Y	Y	NA	Y	Y	Y	N	Y	Y	Y	Y	NA	Y	Y	Y	Y	Y	Y	Y	Y	Y	Y	N	Y	Y	Y	Y	Y	Y
Dong, 202227	Y	Y	Y	Y	Y	Y	Y	NA	Y	Y	Y	N	Y	Y	Y	N	NA	Y	Y	N	N	Y	N	Y	Y	Y	Y	N	Y	Y	Y	Y	Y	Y
Fu, 2022 (APT)37	Y	Y	Y	Y	Y	Y	Y	NA	Y	Y	Y	N	Y	Y	Y	Y	NA	Y	Y	Y	Y	Y	N	Y	Y	Y	Y	N	Y	Y	Y	Y	Y	Y
Fu 2022 (Nutrients)25	Y	Y	Y	Y	Y	Y	Y	NA	Y	Y	Y	N	Y	Y	Y	Y	NA	Y	Y	Y	Y	Y	N	Y	Y	Y	Y	N	Y	Y	Y	Y	Y	Y
Fu, 2024 (IBD)28	Y	Y	Y	Y	Y	Y	Y	NA	Y	Y	Y	N	Y	Y	Y	Y	NA	Y	Y	Y	Y	Y	N	Y	Y	Y	Y	N	Y	Y	Y	Y	Y	Y
Guevara, 202168	Y	Y	Y	Y	Y	Y	Y	NA	Y	Y	Y	N	Y	Y	Y	N	NA	Y	Y	Y	N	Y	N	Y	Y	Y	Y	N	Y	Y	Y	Y	N	Y
Guo, 2024 (IBD)80	Y	Y	Y	Y	Y	Y	Y	NA	Y	Y	Y	N	Y	Y	Y	Y	NA	Y	Y	Y	Y	Y	Y	Y	Y	Y	Y	N	Y	Y	Y	Y	Y	Y
Guo, 2024 (Gut)83	Y	Y	Y	Y	Y	Y	Y	NA	Y	Y	Y	N	Y	Y	Y	Y	NA	Y	Y	Y	Y	Y	Y	Y	Y	Y	Y	Y	Y	Y	Y	Y	Y	Y
Guo, 2024 (Am J Clin Nutr)79	Y	Y	Y	Y	Y	Y	Y	NA	Y	Y	Y	N	Y	Y	N	Y	NA	N	Y	Y	Y	Y	Y	Y	Y	Y	Y	N	Y	Y	Y	Y	Y	Y
Hammer, 201924	Y	Y	Y	Y	Y	Y	Y	NA	N	N	N	N	N	N	N	Y	NA	N	Y	Y	N	N	N	N	Y	N	N	N	N	Y	Y	Y	Y	Y
Hart, 200833	Y	Y	Y	Y	Y	Y	Y	Y	Y	Y	Y	Y	Y	Y	Y	Y	NA	N	Y	Y	Y	Y	N	N	Y	Y	Y	N	N	Y	Y	Y	Y	Y
Hart, 200938	Y	Y	Y	Y	Y	Y	Y	Y	Y	Y	Y	N	Y	Y	Y	N	NA	Y	N	N	N	Y	N	Y	Y	Y	Y	N	Y	Y	Y	Y	Y	Y
Huang, 202243	Y	Y	Y	Y	Y	Y	Y	NA	Y	Y	Y	N	Y	Y	Y	YN	NA	Y	Y	Y	Y	Y	N	Y	Y	Y	Y	N	Y	Y	Y	Y	Y	Y
Jantchou, 201016	Y	Y	Y	Y	Y	Y	Y	NA	Y	Y	Y	Y	Y	Y	Y	N	NA	Y	Y	N	N	Y	N	Y	Y	Y	Y	N	Y	Y	Y	N	Y	Y
Jantchou, 201452	Y	Y	Y	Y	Y	Y	Y	NA	Y	Y	Y	N	Y	Y	Y	Y	NA	Y	Y	Y	Y	Y	Y	Y	Y	Y	Y	N	Y	Y	Y	Y	Y	Y
Jiang, 202457	Y	Y	Y	Y	Y	Y	Y	NA	Y	Y	Y	N	Y	Y	Y	Y	NA	Y	N	Y	Y	Y	Y	Y	Y	Y	Y	N	Y	Y	Y	Y	Y	Y
John, 201042	N	Y	Y	Y	Y	Y	Y	Y	Y	Y	Y	N	Y	Y	N	N	NA	N	N	N	N	Y	N	Y	Y	Y	Y	Y	N	Y	Y	N	Y	Y
Khalili, 2014 (abstract)78	Y	Y	Y	Y	Y	Y	Y	NA	Y	NA	NA	NA	NA	NA	NA	NA	NA	NA	NA	NA	NA	NA	NA	NA	NA	NA	NA	NA	NA	NA	NA	NA	NA	NA
Khalili, 201646	Y	Y	Y	Y	Y	Y	Y	NA	Y	Y	Y	N	Y	Y	Y	Y	NA	Y	Y	Y	Y	Y	N	Y	Y	Y	Y	N	Y	Y	Y	Y	N	Y
Khalili, 201715	Y	Y	Y	Y	Y	Y	Y	NA	Y	Y	Y	N	Y	Y	Y	Y	NA	Y	N	N	N	Y	N	Y	Y	Y	Y	N	Y	Y	Y	Y	N	Y
Khalili, 201931	Y	Y	Y	Y	Y	Y	Y	NA	Y	Y	Y	Y	Y	Y	Y	Y	NA	Y	Y	Y	Y	Y	N	Y	Y	Y	Y	N	Y	Y	Y	Y	Y	Y
Khalili, 202026	Y	Y	Y	Y	Y	Y	Y	NA	Y	Y	Y	N	Y	Y	Y	N	NA	Y	N	Y	N	Y	N	Y	Y	Y	N	Y	Y	Y	Y	Y	Y	Y
Khalili, 202363	Y	Y	Y	Y	Y	Y	Y	NA	Y	Y	Y	N	N	N	Y	Y	NA	Y	Y	Y	N	Y	Y	Y	Y	Y	Y	N	Y	Y	Y	Y	Y	Y
Kim, 2023 (abstract)60	Y	Y	Y	Y	Y	Y	Y	NA	NA	NA	NA	NA	NA	NA	NA	NA	NA	NA	NA	NA	NA	NA	NA	NA	NA	NA	NA	NA	NA	NA	NA	NA	NA	NA
Liu, 202256	Y	N	Y	Y	N	Y	N	NA	N	N	Y	N	Y	N	Y	N	NA	Y	N	N	N	Y	N	N	Y	Y	N	N	Y	Y	Y	Y	Y	Y
Lo, 202067	Y	Y	Y	Y	Y	Y	Y	NA	Y	Y	Y	Y	Y	Y	Y	N	NA	Y	Y	Y	N	Y	N	Y	Y	Y	Y	N	Y	Y	Y	Y	Y	Y
Lo, 202275	Y	Y	Y	Y	Y	Y	Y	NA	Y	Y	Y	N	Y	Y	Y	N	NA	Y	Y	Y	N	Y	N	Y	Y	Y	Y	N	Y	Y	Y	Y	Y	Y
Lopes, 202258	Y	Y	Y	Y	Y	Y	Y	NA	Y	Y	Y	N	Y	Y	N	Y	NA	Y	Y	Y	N	Y	Y	Y	Y	Y	Y	N	Y	Y	Y	Y	Y	Y
Lopes, 202319	Y	Y	Y	Y	Y	Y	Y	NA	Y	Y	Y	N	Y	Y	Y	Y	NA	Y	Y	Y	N	N	Y	Y	Y	Y	Y	N	Y	Y	N	N	Y	Y
Lopes, 202534	Y	Y	Y	Y	Y	Y	Y	NA	Y	Y	Y	N	Y	Y	Y	Y	NA	Y	Y	Y	N	Y	N	Y	Y	Y	Y	N	Y	Y	Y	Y	Y	Y
Lu, 201747	Y	Y	Y	Y	Y	Y	Y	Y	Y	Y	Y	N	Y	Y	Y	Y	NA	Y	Y	N	N	Y	Y	Y	Y	Y	Y	Y	Y	Y	Y	Y	Y	Y
Lu, 202449	Y	Y	Y	Y	Y	Y	Y	NA	Y	Y	Y	N	Y	Y	Y	Y	NA	Y	Y	Y	Y	Y	N	Y	Y	Y	Y	N	Y	Y	Y	Y	Y	Y
Meyer, 202376	Y	Y	Y	Y	Y	Y	Y	NA	Y	Y	Y	N	Y	Y	Y	Y	NA	Y	Y	Y	Y	Y	Y	Y	Y	Y	Y	N	Y	Y	Y	Y	Y	Y
Meyer, 202418	Y	Y	Y	Y	Y	Y	Y	NA	Y	Y	Y	N	Y	Y	Y	Y	NA	Y	Y	Y	Y	Y	Y	Y	Y	Y	Y	N	Y	Y	Y	Y	Y	Y
Meyer, 202514	Y	Y	Y	Y	Y	Y	Y	NA	Y	Y	Y	Y	Y	Y	Y	Y	NA	Y	Y	Y	Y	Y	Y	Y	Y	Y	Y	Y	Y	Y	Y	Y	Y	Y
Narula, 2021 (BMJ)29	Y	Y	Y	Y	Y	Y	Y	NA	Y	Y	Y	N	Y	Y	Y	Y	NA	Y	Y	Y	Y	Y	N	Y	Y	Y	Y	N	Y	Y	Y	Y	Y	Y
Narula, 2021 (Gastroenterology)66	Y	Y	Y	Y	Y	Y	Y	NA	Y	Y	Y	N	Y	Y	N	N	NA	Y	N	Y	N	Y	N	N	Y	Y	Y	N	Y	Y	Y	Y	Y	Y
Nguyen, 202059	Y	Y	Y	Y	Y	Y	Y	NA	Y	Y	NA	NA	NA	NA	NA	NA	NA	NA	NA	NA	NA	NA	NA	NA	NA	NA	NA	NA	NA	NA	NA	NA	NA	NA
Opstelten, 201622	Y	Y	Y	Y	Y	Y	Y	Y	Y	Y	Y	N	Y	Y	Y	N	NA	Y	N	N	N	Y	N	Y	Y	Y	Y	N	Y	Y	Y	Y	Y	Y
Opstelten, 201853	Y	Y	Y	Y	Y	Y	Y	Y	Y	Y	Y	N	Y	Y	Y	N	NA	Y	N	N	N	Y	N	Y	Y	Y	Y	N	Y	Y	Y	Y	Y	Y
Peters, 202210	N	Y	Y	N	Y	Y	Y	NA	N	N	Y	N	Y	Y	N	Y	NA	N	Y	Y	Y	Y	N	N	N	Y	Y	N	N	Y	N	N	N	Y
Racine, 201662	Y	Y	Y	Y	Y	Y	Y	Y	Y	Y	Y	N	Y	Y	Y	Y	NA	Y	N	N	N	Y	N	Y	Y	Y	Y	N	Y	Y	Y	Y	Y	Y
Rubin, 202017	Y	Y	Y	Y	Y	Y	Y	NA	Y	Y	Y	N	Y	Y	Y	Y	NA	Y	Y	Y	Y	Y	Y	Y	Y	Y	Y	N	Y	Y	Y	Y	N	Y
Sasson, 2024 (abstract)20	Y	Y	Y	Y	Y	Y	N	NA	Y	Y	Y	N	Y	N	N	N	NA	Y	N	N	N	N	N	Y	Y	Y	Y	N	Y	Y	N	N	N	N
Sauk, 2017 (abstract)61	Y	Y	Y	Y	Y	Y	Y	NA	NA	NA	NA	NA	NA	NA	NA	NA	NA	NA	NA	NA	NA	NA	NA	NA	NA	NA	NA	NA	NA	NA	NA	NA	NA	NA
Song, 202421	Y	Y	Y	Y	Y	Y	Y	NA	Y	Y	Y	N	Y	Y	Y	N	NA	Y	Y	Y	N	Y	N	Y	Y	Y	Y	N	Y	Y	Y	Y	Y	Y
Sun, 202270	Y	Y	Y	Y	Y	Y	Y	NA	Y	N	N	N	Y	Y	Y	Y	NA	Y	Y	Y	Y	Y	Y	Y	Y	Y	Y	N	Y	Y	Y	Y	N	Y
Sun, 202450	Y	Y	Y	Y	Y	Y	Y	NA	Y	Y	Y	Y	Y	Y	Y	Y	NA	Y	Y	Y	Y	Y	N	Y	Y	Y	Y	N	Y	Y	Y	Y	Y	Y
Thompson, 200082	Y	Y	Y	Y	Y	Y	Y	Y	N	N	N	N	Y	N	N	N	NA	N	Y	Y	N	N	Y	Y	Y	N	N	N	N	Y	N	N	N	N
Vasseur, 202045	Y	Y	Y	Y	Y	Y	Y	NA	Y	Y	Y	N	Y	Y	N	Y	NA	N	Y	Y	Y	Y	N	Y	Y	Y	Y	N	N	Y	N	N	N	Y
Vasseur, 202177	Y	Y	Y	Y	Y	Y	Y	NA	Y	Y	Y	N	Y	Y	Y	Y	NA	Y	Y	Y	Y	Y	Y	Y	Y	Y	Y	N	Y	Y	Y	Y	N	Y
Xia, 202464	Y	Y	Y	Y	Y	Y	Y	NA	Y	Y	Y	N	Y	Y	Y	Y	NA	Y	Y	Y	N	Y	N	Y	Y	Y	Y	N	Y	Y	Y	Y	Y	Y
Yang, 202469	Y	Y	Y	Y	Y	Y	Y	NA	Y	Y	Y	N	Y	Y	Y	Y	NA	Y	Y	Y	Y	Y	Y	Y	Y	Y	Y	N	Y	Y	Y	Y	Y	Y
Ye, 202423	Y	Y	Y	Y	Y	Y	Y	NA	Y	Y	Y	N	Y	Y	Y	Y	NA	Y	Y	Y	Y	Y	Y	Y	Y	Y	Y	N	Y	Y	Y	Y	Y	Y
Ye, 2025 71	Y	Y	Y	Y	Y	Y	Y	NA	Y	Y	Y	N	Y	Y	Y	Y	NA	Y	Y	Y	N	Y	N	Y	Y	Y	Y	N	Y	Y	Y	Y	Y	Y
*Give information separately for exposed and unexposed groups. Nte: An Explanation and Elaboration article discusses each checklist item and gives methodological background and published examples of transparent reporting. The STROBE checklist is best used in conjunction with this article (freely available on the Web sites of PLoS Medicine at http://www.plosmedicine.org/, Annals of Internal Medici…
